# Supplementary material for: Differentially-expressed genes in rice infected by Xanthomonas oryzae pv. oryzae relative to a flagellin-deficient mutant reveal potential functions of flagellin in host–pathogen interactions
Source: Rice (N Y). 2014 Sep 3;7(1):20. doi: 10.1186/s12284-014-0020-7 (PMC4152760; doi:10.1186/s12284-014-0020-7)
Supplement: Additional file 1: Table S5. — DEGs involved in photosynthesis. [file s12284-014-0020-7-S1.xls]

## Sheet: hormone
Gene ID	FPKM(WT)	FPKM(∆fliC)	log2FoldChange	pval	Function
loc_os04g41570.1	541.957	246.606	1.13597	0.0195932	hormone metabolism.ethylene.induced-regulated-responsive-activated
loc_os04g41570.2	489.038	221.398	1.14331	0.0201774	hormone metabolism.ethylene.induced-regulated-responsive-activated
loc_os04g41570.3	484.477	241.126	1.00664	0.0397859	hormone metabolism.ethylene.induced-regulated-responsive-activated
loc_os09g13410.1	37.4078	8.76823	2.09298	0.0425011	hormone metabolism.ethylene.signal transduction
loc_os09g13470.1	703.449	299.216	1.23326	0.00985755	hormone metabolism.ethylene.signal transduction
loc_os01g39860.1	50.1812	6.57617	2.93183	0.00401637	hormone metabolism.ethylene.synthesis-degradation
loc_os02g53180.2	685.201	309.08	1.14855	0.0160913	hormone metabolism.ethylene.synthesis-degradation
loc_os03g18030.1	390.501	124.947	1.64401	0.00159207	hormone metabolism.ethylene.synthesis-degradation
loc_os04g10350.1	3113.06	1252.76	1.31322	0.00646206	hormone metabolism.ethylene.synthesis-degradation
loc_os04g44150.1	14.5982	1.09603	3.73543	0.0352592	hormone metabolism.ethylene.synthesis-degradation
loc_os04g49194.1	172.441	380.322	-1.14112	0.0243053	hormone metabolism.ethylene.synthesis-degradation
loc_os05g03640.1	1324.78	322.232	2.03958	2.10323e-05	hormone metabolism.ethylene.synthesis-degradation
loc_os06g07932.1	1756.34	846.134	1.05362	0.0241985	hormone metabolism.ethylene.synthesis-degradation
loc_os08g30080.1	52.006	10.9603	2.24639	0.0164675	hormone metabolism.ethylene.synthesis-degradation
loc_os08g30210.1	108.574	26.3047	2.04529	0.00456652	hormone metabolism.ethylene.synthesis-degradation
loc_os09g27750.1	1264.57	397.858	1.66832	0.000423774	hormone metabolism.ethylene.synthesis-degradation
loc_os09g27820.1	713.485	113.987	2.64602	2.4291e-07	hormone metabolism.ethylene.synthesis-degradation
loc_os10g40934.1	228.096	512.941	-1.16915	0.0168511	hormone metabolism.ethylene.synthesis-degradation
loc_os10g40934.3	242.694	497.597	-1.03584	0.0337619	hormone metabolism.ethylene.synthesis-degradation
loc_os10g40960.1	134.121	47.1292	1.50884	0.0195948	hormone metabolism.ethylene.synthesis-degradation
loc_os03g28940.1	3628.56	1801.87	1.0099	0.038382	hormone metabolism.jasmonate.signal transduction
loc_os06g11210.1	93.0633	18.6325	2.32039	0.0028204	hormone metabolism.jasmonate.synthesis-degradation.12-Oxo-PDA-reductase
loc_os06g11240.1	482.652	206.053	1.22797	0.0130912	hormone metabolism.jasmonate.synthesis-degradation.12-Oxo-PDA-reductase
loc_os06g11290.1	392.326	132.619	1.56476	0.00251523	hormone metabolism.jasmonate.synthesis-degradation.12-Oxo-PDA-reductase
loc_os03g55800.1	567.504	235.646	1.26801	0.00927389	hormone metabolism.jasmonate.synthesis-degradation.allene oxidase synthase
loc_os08g39850.3	84.8518	26.3047	1.68963	0.0249698	hormone metabolism.jasmonate.synthesis-degradation.lipoxygenase
loc_os02g48770.1	230.833	43.8411	2.3965	7.69344e-05	hormone metabolism.salicylic acid.synthesis-degradation
loc_os06g20790.1	29.1963	92.0664	-1.65689	0.0224444	hormone metabolism.salicylic acid.synthesis-degradation
loc_os11g15040.1	395.975	1122.33	-1.50302	0.00142247	hormone metabolism.salicylic acid.synthesis-degradation
loc_os11g15040.2	382.289	982.041	-1.36112	0.00384177	hormone metabolism.salicylic acid.synthesis-degradation
loc_os11g15040.3	408.749	1094.93	-1.42156	0.00250106	hormone metabolism.salicylic acid.synthesis-degradation
loc_os11g15040.4	467.141	1144.25	-1.29248	0.00575149	hormone metabolism.salicylic acid.synthesis-degradation
loc_os11g15040.5	453.455	1184.81	-1.38562	0.00313211	hormone metabolism.salicylic acid.synthesis-degradation
