# Supplementary material for: Differentially-expressed genes in rice infected by Xanthomonas oryzae pv. oryzae relative to a flagellin-deficient mutant reveal potential functions of flagellin in host–pathogen interactions
Source: Rice (N Y). 2014 Sep 3;7(1):20. doi: 10.1186/s12284-014-0020-7 (PMC4152760; doi:10.1186/s12284-014-0020-7)
Supplement: Additional file 2: Table S2. — DEGs involved in cell wall. [file s12284-014-0020-7-S2.xls]

## Sheet: cell wall
Gene ID	FPKM(WT)	FPKM(∆fliC)	log2FoldChange	pval	Function
loc_os03g03600.1	93.9757	20.8245	2.174	0.00441629	cell wall.cell wall proteins.AGPs.AGP
loc_os05g48900.1	363.129	110.699	1.71384	0.00119211	cell wall.cell wall proteins.AGPs.AGP
loc_os07g06680.1	104.924	25.2087	2.05736	0.0048049	cell wall.cell wall proteins.AGPs.AGP
loc_os08g23180.1	380.465	140.292	1.43933	0.00531695	cell wall.cell wall proteins.AGPs.AGP
loc_os08g39270.1	59.305	16.4404	1.85091	0.0316208	cell wall.cell wall proteins.AGPs.AGP
loc_os09g07350.1	204.374	53.7054	1.92808	0.00132796	cell wall.cell wall proteins.AGPs.AGP
loc_os09g07360.3	493.6	209.341	1.23749	0.0122189	cell wall.cell wall proteins.HRGP
loc_os02g04540.1	38.3202	5.48014	2.80582	0.0109825	cell wall.cell wall proteins.LRR
loc_os07g07990.1	208.024	74.5299	1.48086	0.010448	cell wall.cell wall proteins.LRR
loc_os07g41360.1	325.722	154.54	1.07566	0.0378074	cell wall.cell wall proteins.RGP
loc_os01g54620.1	64.7794	16.4404	1.97829	0.0194378	cell wall.cellulose synthesis.cellulose synthase
loc_os05g08370.1	949.793	351.825	1.43275	0.00246669	cell wall.cellulose synthesis.cellulose synthase
loc_os07g10770.1	526.446	178.653	1.55913	0.00175355	cell wall.cellulose synthesis.cellulose synthase
loc_os07g24190.1	431.558	160.02	1.4313	0.00476741	cell wall.cellulose synthesis.cellulose synthase
loc_os07g24190.3	429.733	199.477	1.10722	0.0264618	cell wall.cellulose synthesis.cellulose synthase
loc_os08g06380.1	259.117	109.603	1.24132	0.0225155	cell wall.cellulose synthesis.cellulose synthase
loc_os08g06380.2	234.483	94.2584	1.31479	0.0183374	cell wall.cellulose synthesis.cellulose synthase
loc_os09g25490.1	38.3202	3.28808	3.54278	0.00314396	cell wall.cellulose synthesis.cellulose synthase
loc_os10g32980.1	41.9697	1.09603	5.25899	0.000236635	cell wall.cellulose synthesis.cellulose synthase
loc_os03g54750.1	117.698	21.9206	2.42473	0.000879307	cell wall.cellulose synthesis.COBRA
loc_os05g32110.1	121.347	47.1292	1.36445	0.0377659	cell wall.cellulose synthesis.COBRA
loc_os05g32110.2	115.873	35.0729	1.72411	0.0120629	cell wall.cellulose synthesis.COBRA
loc_os05g32110.3	102.187	35.0729	1.54278	0.0279092	cell wall.cellulose synthesis.COBRA
loc_os05g32110.4	134.121	48.2252	1.47567	0.022074	cell wall.cellulose synthesis.COBRA
loc_os03g02685.1	546.519	245.51	1.15449	0.0176856	cell wall.degradation
loc_os10g38040.1	3073.83	1197.96	1.35946	0.00479669	cell wall.degradation
loc_os01g47400.1	44.7069	12.0563	1.89071	0.0469599	cell wall.degradation.mannan-xylose-arabinose-fucose
loc_os04g05050.1	37.4078	8.76823	2.09298	0.0425011	cell wall.degradation.pectate lyases and polygalacturonases
loc_os10g26940.1	125.909	453.756	-1.84953	0.000320022	cell wall.degradation.pectate lyases and polygalacturonases
loc_os08g03670.2	29.1963	4.38411	2.73543	0.0228303	cell wall.hemicellulose synthesis
loc_os01g60770.1	858.555	166.596	2.36555	1.88713e-06	cell wall.modification
loc_os02g44108.1	17.3353	2.19206	2.98336	0.046551	cell wall.modification
loc_os03g02610.1	154.193	55.8974	1.46388	0.0183013	cell wall.modification
loc_os03g13570.1	44.7069	7.6722	2.54278	0.0124279	cell wall.modification
loc_os05g39990.1	1326.61	351.825	1.91481	6.00031e-05	cell wall.modification
loc_os06g47360.1	33.7583	2.19206	3.94488	0.00273747	cell wall.modification
loc_os07g29750.1	402.362	129.331	1.63742	0.00157831	cell wall.modification
loc_os08g13920.1	663.304	310.176	1.09658	0.0216208	cell wall.modification
loc_os08g37930.1	96.7128	208.245	-1.10651	0.0485868	cell wall.modification
loc_os09g29690.1	140.507	3.28808	5.41725	6.6542e-09	cell wall.modification
loc_os10g40720.1	1359.45	415.395	1.71047	0.000304365	cell wall.modification
loc_os10g40730.1	307.474	92.0664	1.73972	0.00140841	cell wall.modification
loc_os10g42670.1	932.458	400.05	1.22086	0.00942186	cell wall.modification
loc_os01g21034.1	76.6404	20.8245	1.87982	0.0177653	cell wall.pectin*esterases.PME
loc_os01g21034.2	20.9849	1.09603	4.25899	0.00941879	cell wall.pectin*esterases.PME
loc_os01g21034.3	28.2839	2.19206	3.68963	0.00669851	cell wall.pectin*esterases.PME
loc_os07g47830.1	205.287	518.421	-1.33649	0.00664201	cell wall.pectin*esterases.PME
loc_os01g73790.1	236.308	96.4505	1.29281	0.0199998	cell wall.precursor synthesis.AXS
loc_os06g44260.1	102.187	17.5365	2.54278	0.000965076	cell wall.precursor synthesis.GER
loc_os03g17000.2	499.075	227.974	1.13039	0.0212617	cell wall.precursor synthesis.UDP-glucose 4,6-dehydratase
loc_os03g17000.3	474.44	183.037	1.37409	0.00594737	cell wall.precursor synthesis.UDP-glucose 4,6-dehydratase
loc_os03g17000.4	522.797	211.533	1.30536	0.00801776	cell wall.precursor synthesis.UDP-glucose 4,6-dehydratase
loc_os12g25690.1	453.455	221.398	1.03432	0.03625	cell wall.precursor synthesis.UGD
loc_os03g16980.5	361.305	107.411	1.75008	0.000970119	cell wall.precursor synthesis.UXS
