# Supplementary material for: Differentially-expressed genes in rice infected by Xanthomonas oryzae pv. oryzae relative to a flagellin-deficient mutant reveal potential functions of flagellin in host–pathogen interactions
Source: Rice (N Y). 2014 Sep 3;7(1):20. doi: 10.1186/s12284-014-0020-7 (PMC4152760; doi:10.1186/s12284-014-0020-7)
Supplement: Additional file 3: Table S3. — DEGs involved in defense response. [file s12284-014-0020-7-S3.xls]

## Sheet: defense response
Gene ID	FPKM(WT)	FPKM(∆fliC)	log2FoldChange	pval	Function
loc_os01g71114.1	104.924	26.3047	1.99596	0.00593513	stress.biotic.PR-proteins
loc_os02g16270.1	124.084	47.1292	1.39663	0.032837	stress.biotic.PR-proteins
loc_os02g40190.1	2004.51	4055.3	-1.01656	0.0391587	stress.biotic.PR-proteins
loc_os07g01660.1	697.062	249.894	1.47997	0.00219019	stress.biotic.PR-proteins
loc_os08g05440.1	278.277	119.467	1.21991	0.0229228	stress.biotic.PR-proteins
loc_os08g39550.1	199.812	75.626	1.40169	0.0156794	stress.biotic.PR-proteins
loc_os08g42700.1	260.03	755.163	-1.53811	0.00137	stress.biotic.PR-proteins
loc_os09g15850.1	8.21147	33.9769	-2.04884	0.0494433	stress.biotic.PR-proteins
loc_os10g04290.1	31.9335	3.28808	3.27975	0.00816526	stress.biotic.PR-proteins
loc_os11g44960.1	10.9486	41.6491	-1.92754	0.0455618	stress.biotic.PR-proteins
loc_os11g45050.1	59.305	172.076	-1.53682	0.010871	stress.biotic.PR-proteins
loc_os12g39620.1	2353.95	980.945	1.26284	0.00770914	stress.biotic.PR-proteins
loc_os01g22352.1	43.7945	8.76823	2.32039	0.0204273	misc.peroxidases
loc_os03g13210.1	281.927	135.908	1.0527	0.0468726	misc.peroxidases
loc_os05g04380.1	160.58	52.6094	1.6099	0.00956201	misc.peroxidases
loc_os05g04500.1	78.4651	4.38411	4.16169	2.9955e-05	misc.peroxidases
loc_os05g42000.1	164.229	58.0895	1.49936	0.0143285	misc.peroxidases
loc_os06g46799.1	385.939	191.805	1.00873	0.0451123	misc.peroxidases
loc_os07g02440.1	337.583	93.1624	1.85742	0.000585721	misc.peroxidases
loc_os07g48050.1	7.29908	75.626	-3.37309	0.000205051	misc.peroxidases
loc_os08g02110.1	1374.96	512.941	1.42253	0.00244608	misc.peroxidases
loc_os10g02070.1	927.896	335.385	1.46815	0.00196825	misc.peroxidases
loc_os01g27360.1	197.075	65.7617	1.58343	0.0072626	misc.glutathione S transferases
loc_os01g37750.1	316.598	94.2584	1.74796	0.00126864	misc.glutathione S transferases
loc_os03g57200.1	127.734	32.8808	1.95782	0.00407117	misc.glutathione S transferases
loc_os09g20220.1	67.5165	20.8245	1.69696	0.0367553	misc.glutathione S transferases
loc_os10g38580.1	526.446	253.183	1.05611	0.0299162	misc.glutathione S transferases
loc_os10g38590.1	146.894	63.5696	1.20837	0.0496683	misc.glutathione S transferases
loc_os10g38740.1	237.22	100.835	1.23424	0.0256559	misc.glutathione S transferases
loc_os01g62510.1	22.8096	3.28808	2.79432	0.0343862	RNA.regulation of transcription.WRKY domain transcription factor family
loc_os01g62514.1	18.2477	1.09603	4.05736	0.016291	RNA.regulation of transcription.WRKY domain transcription factor family
loc_os05g04640.1	295.613	135.908	1.12108	0.0335702	RNA.regulation of transcription.WRKY domain transcription factor family
loc_os05g25770.1	1357.63	2946.12	-1.11773	0.0197387	RNA.regulation of transcription.WRKY domain transcription factor family
loc_os05g50700.1	137.77	58.0895	1.24591	0.0472596	RNA.regulation of transcription.WRKY domain transcription factor family
loc_os09g25060.1	269.154	722.283	-1.42413	0.00299425	RNA.regulation of transcription.WRKY domain transcription factor family
loc_os09g25070.1	145.069	420.875	-1.53665	0.00259777	RNA.regulation of transcription.WRKY domain transcription factor family
loc_os09g25070.2	154.193	472.388	-1.61523	0.00137377	RNA.regulation of transcription.WRKY domain transcription factor family
loc_os12g02470.1	30.1087	161.116	-2.41985	0.000237063	RNA.regulation of transcription.WRKY domain transcription factor family
