# Supplementary material for: Differentially-expressed genes in rice infected by Xanthomonas oryzae pv. oryzae relative to a flagellin-deficient mutant reveal potential functions of flagellin in host–pathogen interactions
Source: Rice (N Y). 2014 Sep 3;7(1):20. doi: 10.1186/s12284-014-0020-7 (PMC4152760; doi:10.1186/s12284-014-0020-7)
Supplement: Additional file 4: Table S4. — DEGs involved in hormone signaling. [file s12284-014-0020-7-S4.xls]

## Sheet: Photosynthesis
Gene ID	FPKM(WT)	FPKM(∆fliC)	log2FoldChange	pval	Function
loc_os01g52240.1	915.122	1982.72	-1.11544	0.0174824	PS.lightreaction.photosystem II.LHC-II
loc_os01g57942.1	136.858	298.12	-1.12321	0.0324882	PS.lightreaction.cytochrome b6/f.cytochrome b6 (CYB6)
loc_os01g57945.1	158.755	425.259	-1.42154	0.00499597	PS.lightreaction.cytochrome b6/f.subunit 4 (PETD)
loc_os01g57962.1	189.776	1324	-2.80254	1.49789e-08	PS.lightreaction.photosystem I.PSI polypeptide subunits
loc_os01g57964.1	175.178	1006.15	-2.52196	3.27161e-07	PS.lightreaction.photosystem I.PSI polypeptide subunits
loc_os01g58000.1	105.837	298.12	-1.49405	0.00539193	PS.lightreaction.ATP synthase.epsilon chain
loc_os01g58020.1	775.527	2429.89	-1.64764	0.000562526	PS.calvin cycle.rubisco large subunit
loc_os01g65902.1	162.405	362.785	-1.15952	0.0231336	PS.lightreaction.cytochrome b6/f.apocytochrome f (CYF)
loc_os02g18940.1	426.996	941.488	-1.14072	0.0148663	PS.lightreaction.NADH DH
loc_os02g24574.1	16.4229	94.2584	-2.52091	0.00120282	PS.lightreaction.NADH DH
loc_os02g24596.1	120.435	261.951	-1.12104	0.036873	PS.lightreaction.cytochrome b6/f.apocytochrome f (CYF)
loc_os02g24632.1	765.491	2968.04	-1.95506	5.78811e-05	PS.lightreaction.photosystem II.PSII polypeptide subunits
loc_os02g24634.1	322.072	1124.52	-1.80386	0.000151584	PS.lightreaction.photosystem II.PSII polypeptide subunits
loc_os04g16732.1	312.036	1097.12	-1.81394	0.00014165	PS.lightreaction.cyclic electron flow-chlororespiration
loc_os04g16748.1	587.576	2821.18	-2.26345	3.71054e-06	PS.lightreaction.ATP synthase.subunit B (ATPF)
loc_os04g16760.1	163.317	1119.04	-2.77652	2.38653e-08	PS.lightreaction.photosystem I.PSI polypeptide subunits
loc_os04g16770.1	9226.95	29478.8	-1.67575	0.0158886	PS.lightreaction.photosystem II.PSII polypeptide subunits
loc_os04g16844.1	181.565	364.977	-1.00732	0.0465779	PS.lightreaction.cytochrome b6/f.subunit 4 (PETD)
loc_os04g16846.1	119.522	315.656	-1.40107	0.00805385	PS.lightreaction.cytochrome b6/f.cytochrome b6 (CYB6)
loc_os04g16848.1	59.305	340.865	-2.52297	6.87651e-06	PS.lightreaction.photosystem II.PSII polypeptide subunits
loc_os04g16872.1	406.011	1394.15	-1.77979	0.00017364	PS.lightreaction.photosystem II.PSII polypeptide subunits
loc_os04g16874.1	1102.16	9297.61	-3.07652	5.34945e-08	PS.lightreaction.photosystem II.PSII polypeptide subunits
loc_os05g01675.1	170.616	1111.37	-2.70352	4.95518e-08	PS.lightreaction.photosystem I.PSI polypeptide subunits
loc_os05g35330.1	332.108	893.263	-1.42743	0.00258747	PS.calvin cycle.rubisco large subunit
loc_os06g39704.1	35.583	231.262	-2.70027	1.13448e-05	PS.lightreaction.photosystem II.PSII polypeptide subunits
loc_os06g39708.1	550.168	1527.86	-1.47357	0.00171308	PS.lightreaction.photosystem II.PSII polypeptide subunits
loc_os06g39728.1	47.444	154.54	-1.70368	0.00667202	PS.lightreaction.photosystem II.PSII polypeptide subunits
loc_os06g39756.1	41.0573	122.755	-1.58007	0.0170023	PS.lightreaction.ATP synthase.epsilon chain
loc_os06g46435.1	113.136	317.848	-1.49028	0.00500416	PS.lightreaction.NADH DH
loc_os07g05360.1	5462.45	14338.2	-1.39225	0.0197297	PS.lightreaction.photosystem II.PSII polypeptide subunits
loc_os07g05365.1	2.73716	18.6325	-2.76707	0.0445816	PS.lightreaction.photosystem II.PSII polypeptide subunits
loc_os07g22504.1	95.8004	243.318	-1.34474	0.0148778	PS.lightreaction.NADH DH
loc_os08g15296.1	620.422	5754.15	-3.21328	1.77401e-09	PS.lightreaction.photosystem II.PSII polypeptide subunits
loc_os08g15322.1	353.093	1045.61	-1.56623	0.000931173	PS.lightreaction.photosystem II.PSII polypeptide subunits
loc_os08g35420.1	8653.06	27665.9	-1.67683	0.0142819	PS.lightreaction.photosystem II.PSII polypeptide subunits
loc_os09g04680.1	277.365	862.574	-1.63686	0.000623675	PS.lightreaction.photosystem II.PSII polypeptide subunits
loc_os09g08464.1	315.685	1125.62	-1.83416	0.000119198	PS.lightreaction.ATP synthase.subunit B (ATPF)
loc_os10g21192.1	7091.97	22562.8	-1.66969	0.0106066	PS.lightreaction.photosystem II.PSII polypeptide subunits
loc_os10g21212.1	595.788	1956.41	-1.71534	0.000303684	PS.lightreaction.photosystem II.PSII polypeptide subunits
loc_os10g21236.1	151.456	377.034	-1.3158	0.0101642	PS.lightreaction.ATP synthase.chloroplastic subunit a
loc_os10g21238.1	544.694	2835.43	-2.38005	1.26239e-06	PS.lightreaction.ATP synthase.subunit B (ATPF)
loc_os10g21248.1	216.235	1212.21	-2.48696	3.64968e-07	PS.lightreaction.photosystem I.PSI polypeptide subunits
loc_os10g21250.1	178.828	1078.49	-2.59237	1.51891e-07	PS.lightreaction.photosystem I.PSI polypeptide subunits
loc_os10g21264.1	44.7069	112.891	-1.33636	0.044393	PS.lightreaction.ATP synthase.epsilon chain
loc_os10g21268.1	5005.35	49217.1	-3.29762	4.33234e-05	PS.calvin cycle.rubisco large subunit
loc_os10g21290.1	119.522	268.527	-1.16778	0.0294157	PS.lightreaction.cytochrome b6/f.apocytochrome f (CYF)
loc_os10g21298.1	59.305	156.732	-1.40207	0.0218196	PS.lightreaction.photosystem II.PSII polypeptide subunits
loc_os10g21310.1	653.268	1895.03	-1.53648	0.00114293	PS.lightreaction.photosystem II.PSII polypeptide subunits
loc_os10g21322.1	26.4592	167.692	-2.66398	6.12641e-05	PS.lightreaction.photosystem II.PSII polypeptide subunits
loc_os10g21324.1	125.909	307.984	-1.29047	0.0144237	PS.lightreaction.cytochrome b6/f.cytochrome b6 (CYB6)
loc_os10g21326.1	164.229	389.09	-1.24439	0.0142545	PS.lightreaction.cytochrome b6/f.subunit 4 (PETD)
loc_os10g21394.1	265.504	881.207	-1.73075	0.000308886	PS.lightreaction.cyclic electron flow-chlororespiration
loc_os10g21396.1	133.208	288.255	-1.11366	0.0349119	PS.lightreaction.cyclic electron flow-chlororespiration
loc_os10g21398.1	25.5468	94.2584	-1.88348	0.0103882	PS.lightreaction.cyclic electron flow-chlororespiration
loc_os10g21402.1	8.21147	74.5299	-3.18211	0.000381434	PS.lightreaction.NADH DH
loc_os10g21418.1	1013.66	2297.28	-1.18035	0.0125195	PS.lightreaction.cyclic electron flow-chlororespiration
loc_os10g38206.1	466.229	1569.51	-1.75121	0.00021826	PS.lightreaction.cyclic electron flow-chlororespiration
loc_os10g38229.1	161.492	1021.5	-2.66115	8.51861e-08	PS.lightreaction.photosystem I.PSI polypeptide subunits
loc_os10g38234.1	202.55	1434.7	-2.8244	1.12604e-08	PS.lightreaction.photosystem I.PSI polypeptide subunits
loc_os10g38272.1	567.504	2799.26	-2.30234	2.57162e-06	PS.lightreaction.ATP synthase.subunit B (ATPF)
loc_os10g38276.1	163.317	412.107	-1.33534	0.00833978	PS.lightreaction.ATP synthase.chloroplastic subunit a
loc_os10g39880.1	2603.04	7790.57	-1.58153	0.00313827	PS.lightreaction.photosystem II.PSII polypeptide subunits
loc_os10g41689.1	305.649	997.386	-1.70628	0.000341369	PS.lightreaction.photosystem II.PSII polypeptide subunits
loc_os11g32770.1	4.56193	61.3776	-3.75	0.000219742	PS.calvin cycle.rubisco large subunit
loc_os12g10600.1	170.616	505.269	-1.5663	0.00171074	PS.lightreaction.photosystem II.PSII polypeptide subunits
loc_os12g10604.1	249.994	702.554	-1.49072	0.00198731	PS.lightreaction.cytochrome b6/f.cytochrome b6 (CYB6)
loc_os12g19430.1	25.5468	99.7386	-1.96501	0.00691093	PS.lightreaction.ATP synthase.epsilon chain
loc_os12g19580.1	1178.8	3316.58	-1.49238	0.00210393	PS.lightreaction.photosystem II.PSII polypeptide subunits
