# Supplementary material for: Differentially-expressed genes in rice infected by Xanthomonas oryzae pv. oryzae relative to a flagellin-deficient mutant reveal potential functions of flagellin in host–pathogen interactions
Source: Rice (N Y). 2014 Sep 3;7(1):20. doi: 10.1186/s12284-014-0020-7 (PMC4152760; doi:10.1186/s12284-014-0020-7)
Supplement: Additional file 5: Table S6. — DEGs specially expressed in WT library. [file s12284-014-0020-7-S5.xlsx]

## Sheet: Sheet1
Gene ID	FPKM(WT)	FPKM(∆fliC)	pval	Annotation
LOC_Os01g42610.1	0	7.6722	0.0478089	terpene synthase
LOC_Os02g04390.1	0	7.6722	0.0478089	expressed protein
LOC_Os02g09740.2	0	12.0563	0.012274	STRUBBELIG-RECEPTOR FAMILY 7 precursor
LOC_Os02g36140.4	0	8.76823	0.033199	terpene synthase
LOC_Os02g53250.1	0	7.6722	0.0478089	expressed protein
LOC_Os03g16250.1	0	7.6722	0.0478089	retrotransposon protein
LOC_Os04g19950.1	0	12.0563	0.012274	retrotransposon protein
LOC_Os04g39180.1	0	7.6722	0.0478089	nodulation receptor kinase precursor
LOC_Os06g03670.1	0	7.6722	0.0478089	dehydration-responsive element-binding protein
LOC_Os06g07470.1	0	7.6722	0.0478089	expressed protein
LOC_Os06g24020.1	0	9.86425	0.0234811	retrotransposon protein
LOC_Os06g28030.1	0	7.6722	0.0478089	expressed protein
LOC_Os06g47720.1	0	8.76823	0.033199	serine/threonine-protein kinase BRI1-like 2 precursor
LOC_Os07g03940.1	0	7.6722	0.0478089	retrotransposon protein
LOC_Os08g18810.1	0	9.86425	0.0234811	conserved hypothetical protein
LOC_Os09g18390.1	0	7.6722	0.0478089	flavonol synthase/flavanone 3-hydroxylase
LOC_Os10g21790.1	0	14.2484	0.00671641	dehydration stress-induced protein
LOC_Os10g41670.1	0	7.6722	0.0478089	expressed protein
LOC_Os11g08060.1	0	10.9603	0.0168656	retrotransposon protein
LOC_Os12g24650.1	0	16.4404	0.00380754	leucine aminopeptidase
LOC_Os12g41890.1	0	7.6722	0.0478089	amino acid permease family protein
