# Supplementary material for: Differentially-expressed genes in rice infected by Xanthomonas oryzae pv. oryzae relative to a flagellin-deficient mutant reveal potential functions of flagellin in host–pathogen interactions
Source: Rice (N Y). 2014 Sep 3;7(1):20. doi: 10.1186/s12284-014-0020-7 (PMC4152760; doi:10.1186/s12284-014-0020-7)
Supplement: Additional file 6: Table S7. — DEGs specially expressed in ∆fliC library. [file s12284-014-0020-7-S6.xlsx]

## Sheet: Sheet1
Gene ID	FPKM(WT)	FPKM(∆fliC)	pval	Annotation
LOC_Os01g05260.1	16.4229	0	0.00619361	expressed protein
LOC_Os01g07240.1	20.9849	0	0.00223362	expressed protein
LOC_Os01g11270.1	11.861	0	0.0192163	glycosyl hydrolases family 17
LOC_Os01g19220.1	9.12385	0	0.0411577	beta-D-xylosidase
LOC_Os01g23970.1	20.0725	0	0.00272007	cysteine-rich receptor protein kinase
LOC_Os01g41450.1	10.0362	0	0.0316463	UDP-glucoronosyl and UDP-glucosyl transferase domain containing protein
LOC_Os01g50750.1	10.0362	0	0.0316463	zinc finger, C3HC4 type domain containing protein
LOC_Os01g71380.1	52.9183	0	6.74619e-06	glycosyl hydrolases family 17
LOC_Os01g71890.1	31.0211	0	0.000301078	transposon protein
LOC_Os01g72290.1	38.3202	0	8.00478e-05	expressed protein
LOC_Os02g05120.1	9.12385	0	0.0411577	expressed protein
LOC_Os02g12070.1	23.722	0	0.00125831	expressed protein
LOC_Os02g14670.1	37.4078	0	9.40351e-05	expressed protein
LOC_Os02g17060.1	9.12385	0	0.0411577	OsSub15 - Putative Subtilisin homologue
LOC_Os02g43380.1	13.6858	0	0.0120121	expressed protein
LOC_Os02g43660.1	14.5982	0	0.00958326	plastocyanin-like domain containing protein
LOC_Os02g47780.1	13.6858	0	0.0120121	hydrolase, alpha/beta fold family domain containing protein
LOC_Os02g53230.1	9.12385	0	0.0411577	transcription elongation factor SPT5 homolog 1
LOC_Os02g53960.1	20.0725	0	0.00272007	CXE carboxylesterase
LOC_Os02g54420.1	9.12385	0	0.0411577	hypro1, putative
LOC_Os03g15550.1	10.0362	0	0.0316463	phosphatidylinositol-4-phosphate 5-kinase
LOC_Os03g17150.1	9.12385	0	0.0411577	ZOS3-09 - C2H2 zinc finger protein
LOC_Os03g18250.1	38.3202	0	8.00478e-05	expressed protein
LOC_Os03g51724.1	16.4229	0	0.00619361	retrotransposon protein
LOC_Os03g57990.1	14.5982	0	0.00958326	LTPL74 - Protease inhibitor/seed storage/LTP family protein precursor
LOC_Os04g10290.1	10.0362	0	0.0316463	expressed protein
LOC_Os04g33450.2	10.0362	0	0.0316463	expressed protein
LOC_Os04g38310.1	9.12385	0	0.0411577	expressed protein
LOC_Os04g47480.1	10.0362	0	0.0316463	DUF630/DUF632 domains containing protein
LOC_Os04g49150.1	10.0362	0	0.0316463	OsMADS17 - MADS-box family gene with MIKCc type-box
LOC_Os04g49850.1	10.0362	0	0.0316463	expressed protein
LOC_Os05g06880.1	10.0362	0	0.0316463	transposon protein
LOC_Os05g35340.1	10.0362	0	0.0316463	expressed protein
LOC_Os05g39310.1	9.12385	0	0.0411577	thiamine pyrophosphate enzyme
LOC_Os06g42660.1	13.6858	0	0.0120121	expressed protein
LOC_Os06g51370.1	10.9486	0	0.02456	OsSCP38 - Putative Serine Carboxypeptidase homologue
LOC_Os07g04970.1	13.6858	0	0.0120121	transferase family protein
LOC_Os07g34040.1	12.7734	0	0.0151442	harpin-induced protein 1 domain containing protein
LOC_Os07g40860.1	15.5105	0	0.00768579	retrotransposon protein
LOC_Os07g40860.2	17.3353	0	0.00501307	retrotransposon protein
LOC_Os07g40890.1	19.1601	0	0.00332313	igA FC receptor precursor
LOC_Os07g43140.1	14.5982	0	0.00958326	VQ domain containing protein
LOC_Os09g04360.1	14.5982	0	0.00958326	expressed protein
LOC_Os09g28440.1	12.7734	0	0.0151442	AP2 domain containing protein
LOC_Os09g32190.1	20.9849	0	0.00223362	tRNA-splicing endonuclease positive effector-related
LOC_Os09g36660.1	9.12385	0	0.0411577	expressed protein
LOC_Os09g37958.1	13.6858	0	0.0120121	cupin domain containing protein
LOC_Os10g01660.1	16.4229	0	0.00619361	transferase family protein
LOC_Os10g02000.1	23.722	0	0.00125831	transferase family protein
LOC_Os10g02080.1	9.12385	0	0.0411577	PTR-like peptide transporter
LOC_Os10g07290.1	93.9757	0	1.29288e-08	glycosyl hydrolases family 17
LOC_Os10g09410.1	9.12385	0	0.0411577	retrotransposon protein
LOC_Os10g33550.1	12.7734	0	0.0151442	alcohol oxidase-related
LOC_Os10g39500.1	9.12385	0	0.0411577	expressed protein
LOC_Os10g39840.1	10.9486	0	0.02456	glycosyl hydrolases family 16
LOC_Os11g10850.1	27.3716	0	0.000605806	dirigent
LOC_Os11g26750.1	10.0362	0	0.0316463	dehydrin
