# Supplementary material for: Differentially-expressed genes in rice infected by Xanthomonas oryzae pv. oryzae relative to a flagellin-deficient mutant reveal potential functions of flagellin in host–pathogen interactions
Source: Rice (N Y). 2014 Sep 3;7(1):20. doi: 10.1186/s12284-014-0020-7 (PMC4152760; doi:10.1186/s12284-014-0020-7)
Supplement: Additional file 8: Table S1. — Primer sequences used for the validation of DEGs. [file s12284-014-0020-7-S8.xlsx]

## Sheet: Sheet1
Gene ID	Sense primer	Anti-sense primer
LOC_Os01g22352	ACGAGACGCTGTGGAAGGAGA	GACGACGAGGACGGGTTGA
LOC_Os01g71114	AACATGGCGGAAAGGGTA	CTCCAGCAGTCGTAAGGTGA
LOC_Os02g04540	GCACGCCTACTCATCCGTCCTA	CGAACCGCACGTCTGGTCTGT
LOC_Os02g44108	CCGATGGTGCAGAACTGGG	GGTGAGGCGGAGCGAGAAT
LOC_Os02g53200	TGCTCTTCCTGTCCGCTTCA	CCAAACCAACCCAACAATCAA
LOC_Os05g48270	GCAGGCTGGTGCTGTTCTT	CCGATCTTCCACGAGTTGTC
LOC_Os07g18154	GGAGTTCATCCGCACCAG	CAGTCACTTCATCTGTCTTTGG
LOC_Os09g27820	ATGACCAAGGACCACTACAAGC	AGGTGGCGGACGAAGAAG
LOC_Os04g16874	GGATTCTTCTTTTTTGTGGGC	GAACAGGCTCCAAATCACG
LOC_Os08g15296	AGACCTGGACCAAGACAA	GAATACCGCGAATAAAGC
LOC_Os10g21402	GGACTATTGGAGATGGGTTCA	CCAAAGAATTCCATACCATGAC
LOC_Os11g15040	CATTCCAGTGTACTGCCCTTCA	TGCGGTTCTCATCCATCTCG
actin	TCTTACGGAGGCTCCACTTAAC	TCCACTAGCATAGAGGGAAAGC
